# Supplementary material for: KPC-33 and ompK37 mutations: Unraveling the mechanism of ceftazidime/avibactam resistance in ST11 carbapenem-resistant Klebsiella pneumoniae
Source: PLoS One. 2026 Mar 2;21(3):e0342729. doi: 10.1371/journal.pone.0342729 (PMC12952571; doi:10.1371/journal.pone.0342729)
Supplement: S1 File — (XLSX) [file pone.0342729.s001.xlsx]

## Sheet: Sheet1
NO.	Antimicrobial agent	MIC (µg/mL)	Interpretation*
1	Ceftazidime-avibactam	>32	R
2	Imipenem	>16	R
3	Meropenem	>16	R
4	Cefazolin	>64	R
5	Ampicillin-sulbactam	>32	R
6	Ceftazidime	>64	R
7	Aztreonam	>64	R
8	Cefepime	>64	R
9	Ciprofloxacin	>4	R
10	TMP-SMX	<20	S
11	Tigecycline	<0.5	S
12	Polymyxin B	<0.5	S
13	Amikacin	<2	S
14	Piperacillin-tazobactam	>128	R
15	Cefoperazone-sulbactam	>64	R
16	Cefotaxime	>64	R
17	Ticarcillin-clavulanate	>128	R
18	Doxycycline	>16	R
19	Gentamicin	>8	R
20	Levofloxacin	>8	R
21	Chloramphenicol	>32	R
*R = resistant; I = intermediate; S = susceptible. Breakpoints from CLSI M100-34th (2024) and EUCAST v14.0 (2024).Tigecycline MIC was determined by broth microdilution and interpreted using FDA breakpoints.
